# Supplementary material for: Functional cooperation between co-amplified genes promotes aggressive phenotypes of HER2-positive breast cancer
Source: Cell Rep. Author manuscript; Available in PMC 2021 Apr 16. (PMC8050805; doi:10.1016/j.celrep.2021.108822)
Supplement: 2 [file NIHMS1683100-supplement-2.xlsx]

## Sheet: Sheet1
Table S1: Primers for Realtime PCR and ChIP Analysis (Related to STAR Methods)
REAGENT or RESOURCE	SOURCE	IDENTIFIER
ChIP primer of Sigmar1 (mouse): TAGGATCGGAGAAAACACTAAGC (fwd)	This paper	N/A
ChIP primer of Sigmar1 (mouse): AGGAGTGTGAGACAGCATACATG-3 (rev)	This paper	N/A
ChIP primer of BTRC (mouse): CTGGAGTGAGTTCTATCTGTCC (fwd)	This paper	N/A
ChIP primer of BTRC (mouse): ACAGCAGCCTCAACATCAATGC (rev)	This paper	N/A
ChIP primer of ZBTB3 (mouse): ACTGCCCACTGTTTCGGCAGAG (fwd)	This paper	N/A
ChIP primer of ZBTB3 (mouse): (GAGGTTGGCAGTAACGCAGTG (rev)	This paper	N/A
ChIP primer of Tmcc3 (mouse): GAAGTGCCGGCCGAGGCTGGG (fwd)	This paper	N/A
ChIP primer of Tmcc3 (mouse): TCTGGCTCTTATTGCTCCTCTG (rev)	This paper	N/A
ChIP primer of Evl (mouse): ACACCTGGAATACCTTCAGGTG (fwd)	This paper	N/A
ChIP primer of Evl (mouse): ACGGATCCCTTGCTCTGCAGT (rev)	This paper	N/A
ChIP primer of Jab1 (mouse): ATTTCATGCATGCCTTCAAC (fwd)	This paper	N/A
ChIP primer of Jab1 (mouse): AAGTGTTAGGAGCGGTGAATG (rev)	This paper	N/A
ChIP primer of Rrp8 (mouse): AGTGGTTGTCTATGAAGGGCTTC (fwd)	This paper	N/A
ChIP primer of Rrp8 (mouse): TCAGAGCCGGCTGACACCAACTC (rev)	This paper	N/A
ChIP primer of Gpr114 (mouse): ACTCTGTAGAGAGCATAGCTGG (fwd)	This paper	N/A
ChIP primer of Gpr114 (mouse): AGAGGACAAGGACGCAGTTCCAG (rev)	This paper	N/A
ChIP primer of Tcf7l2 (mouse): AACGCCCAAACATTTCACCTC (fwd)	This paper	N/A
ChIP primer of Tcf7l2 (mouse): TTTAATGACAGTGAATCATGTC (rev)	This paper	N/A
ChIP primer of Adamtsl1 (mouse): AAGCCGTTGTTAGGTTTAGTTAG (fwd)	This paper	N/A
ChIP primer of Adamtsl1 (mouse): GGTTAGTGCTCTGTGAGACGCG (rev)	This paper	N/A
ChIP primer of GPR176 (mouse): CATCTTCATTGGCTCGCTAC (fwd)	This paper	N/A
ChIP primer of GPR176 (mouse): CGTATAGATCCACCAGCAAC (rev)	This paper	N/A
ChIP primer of TIMD2 (mouse): CGTTGGTCTTAGGATAAGGG (fwd)	This paper	N/A
ChIP primer of TIMD2 (mouse): CCAAGACAGAAGTGGAGTAG (rev)	This paper	N/A
ChIP primer of HOXA4 (mouse): CGGTGGTGTACCCCTGGAT (fwd)	This paper	N/A
ChIP primer of HOXA4 (mouse): GCTTAGGTTCGCCTCCGTTAT (rev)	This paper	N/A
ChIP primer of SMAD4 (mouse): TATCACTATGAGCGGGTTGTCTCA (fwd)	This paper	N/A
ChIP primer of SMAD4 (mouse): TCAAAATCTGGGCTCTTGTTCAG (rev)	This paper	N/A
ChIP primer of MED14 (mouse): CAGAGACTGTGTTCGCATC (fwd)	This paper	N/A
ChIP primer of MED14 (mouse): TCAGACAGAACTGCACATTCC (rev)	This paper	N/A
ChIP primer of DOCK8 (mouse): GTCACCTCGGAGATAGCAGC (fwd)	This paper	N/A
ChIP primer of DOCK8 (mouse): GAACACGAAGCCTCTGTCCA (rev)	This paper	N/A
ChIP primer of RAB14 (mouse): AAGCAGACTTGGAAGCACAGAG (fwd)	This paper	N/A
ChIP primer of RAB14 (mouse): GAGGTGAAAGGTCAAATGAGGG (rev)	This paper	N/A
ChIP primer of GAPDH: ATCACTGCCACCCAGAAGACTGTGGA (fwd)	This paper	N/A
ChIP primer of GAPDH: CTCATACCAGGAAATGAGCTTGACAAA (rev)	This paper	N/A
Realtime primer of Cyclin D1 (mouse): GTTCGTGGCCTCTAAGAT (fwd)	This paper	N/A
Realtime primer of Cyclin D1 (mouse): ACTCTGGAAAGAAAGTGC) (rev)	This paper	N/A
Realtime primer of Twist (mouse): GAAAATGGACAGTCTAGAGACTCTG (fwd)	This paper	N/A
Realtime primer of Twist (mouse): GTGGCTGATTGGCAAGACCTCTTG (rev)	This paper	N/A
ChIP primer of Snail (mouse): GCGGAAGATCTTCAACTGCAAATATTGTAAC (fwd)	This paper	N/A
ChIP primer of Snail (mouse): GCAGTGGGAGCAGGAGAATGGCTTCTCAC (rev)	This paper	N/A
ChIP primer of Slug (mouse): AGATGCACATTCAACCCAC (fwd)	This paper	N/A
Realtime primer of Slug (mouse): GTCTGCAGATGTGCCCTC AG (rev)	This paper	N/A
Realtime primer of MMP2 (mouse): TCTGCGATGAGCTTAGGGAAAC (fwd)	This paper	N/A
Realtime primer of MMP2 (mouse): GACATACATCTTTGCAGGAGACAAG (rev)	This paper	N/A
Realtime primer of MMP7 (mouse): GGTGAGGACGCAGGAGTGAAC (fwd)	This paper	N/A
Realtime primer of MMP7 (mouse): GAAGAGTGACTCAGACCCAGAGAGT (rev)	This paper	N/A
Realtime primer of MMP9 (mouse): GAAGGCAAACCCTGTGTGTT (fwd)	This paper	N/A
Realtime primer of MMP9 (mouse): AGAGTACTGCTTGCCCAGGA (rev)	This paper	N/A
Realtime primer of N-cadherin (mouse): AGCGCAGTCTTACCGAAGG (fwd)	This paper	N/A
Realtime primer of N-cadherin (mouse): TCGCTGCTTTCATACTGAACTTT (rev)	This paper	N/A
Realtime primer of Actin (mouse): GCCGACAGGATGCAGAAGGAGATC (fwd)	This paper	N/A
Realtime primer of Actin (mouse): CTAGAAGCATTTGCGGTGGACGATG3 (rev)	This paper	N/A
Realtime primer of Sigmar1 (mouse): TATCGCAGTGCTGATCCA (fwd)	This paper	N/A
Realtime primer of Sigmar1 (mouse): ACTCCACCATCCACGTGTT (rev)	This paper	N/A
Realtime primer of Upp1 (mouse): TCTACCATTTCAACCTCAGCACTAGCA (fwd)	This paper	N/A
Realtime primer of Upp1 (mouse): CCATGGCTCACAGACAGCACG (rev)	This paper	N/A
Realtime primer of BTRC (mouse): AAATAACCCAACACTGGCCTCA (fwd)	This paper	N/A
Realtime primer of BTRC (mouse): TCATCCTGGTCTTGGCAGGT (rev)	This paper	N/A
Realtime primer of ZBTB3 (mouse): CGTGGGGAGTCAGTGGTAGG (fwd)	This paper	N/A
Realtime primer of ZBTB3 (mouse): CAAAGGAAACCCTGGGACCG (rev)	This paper	N/A
Realtime primer of Tmcc3 (mouse): CCCTCAGCCTACCCCTGAA (fwd)	This paper	N/A
Realtime primer of Tmcc3 (mouse): CGCATTGAGTTTGACCTTGTGG (rev)	This paper	N/A
Realtime primer of Evl (mouse): GGCCTCATGGAAGAAATGAA (fwd)	This paper	N/A
Realtime primer of Evl (mouse): GTTTCTCCACCGAGTTGCTC (rev)	This paper	N/A
Realtime primer of PTTG1 (mouse): CTGGGCACTGGTGTCAAG (fwd)	This paper	N/A
Realtime primer of PTTG1 (mouse): GCTGTTTTGGTTGGAGGGG (rev)	This paper	N/A
Realtime primer of Tlk2 (mouse): TGCGGCGCTCAGGAGAGGCC (fwd)	This paper	N/A
T Realtime primer of lk2 (mouse): GTTCTTCCATCATTTCTGCC (rev)	This paper	N/A
Realtime primer of Jab1 (mouse): AGGCAACTTGGAAGTGATGG (fwd)	This paper	N/A
Realtime primer of Jab1(mouse): TAACATCAATCCCGGAGAGC (rev)	This paper	N/A
Realtime primer of Rrp8 (mouse): TAGTCAAGAGTCTAGAGCTGG (fwd)	This paper	N/A
Realtime primer of Rrp8 (mouse): TGGGCCCTGAGTACAACTGTTC (rev)	This paper	N/A
Realtime primer of Gpr114 (mouse): TCACTGCTCAATAACTATGTCC (fwd)	This paper	N/A
Realtime primer of Gpr114 (mouse): ACTGTATACCCTTCCAGACTC (rev)	This paper	N/A
Realtime primer of Cacul1 (mouse): AGGCAATGATGGACGACCAG-(fwd)	This paper	N/A
Realtime primer of Cacul1 (mouse): GCGTGCACAGCCAGCAGCTG (rev)	This paper	N/A
Realtime primer of Tcf7l2 (mouse): CACAGCTCAAAGCATCAGGA (fwd)	This paper	N/A
Realtime primer of Tcf7l2 (mouse): CTGCATGTGAAGCTGTCGTT (rev)	This paper	N/A
Realtime primer of Adamtsl1 (mouse): CCTGAACCACAGAAGAGCTGC (fwd)	This paper	N/A
Realtime primer of Adamtsl1 (mouse): AGCGATTATTACTGTTGAAGC (rev)	This paper	N/A
Realtime primer of GPR176 (mouse): CATCTTCATTGGCTCGCTAC (fwd)	This paper	N/A
Realtime primer of GPR176 (mouse): CGTATAGATCCACCAGCAAC (rev)	This paper	N/A
Realtime primer of TIMD2 (mouse): CGTTGGTCTTAGGATAAGGG (fwd)	This paper	N/A
Realtime primer of TIMD2 (mouse): CCAAGACAGAAGTGGAGTAG (rev)	This paper	N/A
Realtime primer of HOXA4 (mouse): CGGTGGTGTACCCCTGGAT (fwd)	This paper	N/A
Realtime primer of HOXA4 (mouse): GCTTAGGTTCGCCTCCGTTAT (rev)	This paper	N/A
Realtime primer of SMAD4 (mouse): TATCACTATGAGCGGGTTGTCTCA (fwd)	This paper	N/A
Realtime primer of SMAD4 (mouse): TCAAAATCTGGGCTCTTGTTCAG (rev)	This paper	N/A
Realtime primer of SF3BS (mouse): GCTTTGGGAATAAGGAAAACTGTG (fwd)	This paper	N/A
Realtime primer of SF3BS (mouse): GACTGCACTGTTAAAGCCAGTAG (rev)	This paper	N/A
Realtime primer of MED14 (mouse): CAGAGACTGTGTTCGCATCA (fwd)	This paper	N/A
Realtime primer of MED14 (mouse): TCAGACAGAACTGCACATTCC (rev)	This paper	N/A
Realtime primer of DOCK8 (mouse): GTCACCTCGGAGATAGCAGC (fwd)	This paper	N/A
Realtime primer of DOCK8 (mouse): GAACACGAAGCCTCTGTCCA (rev)	This paper	N/A
Realtime primer of RAB14 (mouse): AAGCAGACTTGGAAGCACAGAG (fwd)	This paper	N/A
Realtime primer of RAB14 (mouse): GAGGTGAAAGGTCAAATGAGGG (rev)	This paper	N/A
Realtime primer of Cops2 (mouse) CATCCCTCACCCACTAATCATG (fwd)	This paper	N/A
Realtime primer of Cops2 (mouse): TCTTGGGCTTCCTGATTCATC (rev)	This paper	N/A
Realtime primer of Cops3 (mouse): AGAAAACAGCCCCTTCGAG (fwd)	This paper	N/A
ChIP primer of Cops3 (mouse): TCGCTAGTAAACAAAGCTGG (rev)	This paper	N/A
